# Supplementary material for: Methoxyfuranocoumarins of Natural Origin–Updating Biological Activity Research and Searching for New Directions—A Review
Source: Curr Issues Mol Biol. 2024 Jan 19;46(1):856–83. doi: 10.3390/cimb46010055 (PMC10813879; doi:10.3390/cimb46010055)
Supplement: Supplementary file 1 [file cimb-46-00055-s001.zip]

Archive with 1 entries (1 files):
- cimb-2827441-supplementary.pdf
